# Supplementary material for: Boosting of tau protein aggregation by CD40 and CD48 gene expression in Alzheimer's disease
Source: FASEB J. 2022 Dec 15;37(1):e22702. doi: 10.1096/fj.202201197R (PMC13281844; doi:10.1096/fj.202201197R)
Supplement: Supplementary file 7 — Table S2 [file FSB2-37-e22702-s004.xlsx]

## Sheet: Sheet1
Supplementary Table 2 >2-fold upregulated CD-related genes
Gene list	WT-Blood	5xFAD-Blood	WT-Cortex	5xFAD-Cortex	baseMean	log2FoldChange	lfcSE	stat	pvalue	padj	geneID
Cd160	0	23.913	0	0	5.97824	5.53115	4.76778	1.16011	0.246004	0.999998	NM_001163497
Cd300c	0	3.9855	0	0	0.996374	2.89455	4.82636	0.599738	0.548681	0.999998	NM_199225
Cd96	35.2916	179.347	0	1.17173	53.9527	2.38262	3.14741	0.757009	0.449044	0.999998	NM_032465
Cd247	66.6619	298.912	0	0	91.3935	2.17306	4.14165	0.524685	0.599802	0.999998	NR_103716
Cd40	43.1342	163.405	0	0.878797	51.8546	1.95053	3.19614	0.610277	0.541678	0.999998	NM_170704
Cd207	0	1.99275	0	0	0.498187	1.72568	4.88329	0.353384	0.723801	0.999998	NM_144943
Cd3e	11.7639	35.8695	0.414652	0	12.012	1.62861	3.16165	0.515114	0.606473	0.999998	NM_007648
Cd180	39.2129	113.587	5.39047	18.4547	44.1612	1.61514	1.77736	0.908728	0.363494	0.999998	NM_008533
Cd72	105.875	322.825	4.14652	7.03038	109.969	1.59815	2.29928	0.695068	0.487013	0.999998	NM_001110322
Cd22	678.383	2010.68	0.414652	5.85865	673.835	1.57228	3.01355	0.521738	0.601852	0.999998	NM_001043317
Cd79b	1125.41	2777.89	1.65861	2.34346	976.826	1.30348	3.03022	0.430159	0.66708	0.999998	NM_008339
Cd48	219.592	522.1	0.829303	14.9396	189.365	1.29061	2.57368	0.501463	0.616045	0.999998	NM_007649
Cd3g	180.379	426.448	0	0	151.707	1.24393	4.26165	0.29189	0.770371	0.999998	NM_009850
Cd79a	564.666	1281.34	0	0.585865	461.647	1.18397	3.67152	0.322474	0.747094	0.999998	NM_007655
Cd4	101.954	247.101	14.5128	7.61624	92.7958	1.14065	2.06031	0.553628	0.579833	0.999998	NM_013488
Cd55	717.596	1564.31	23.6351	23.4346	582.243	1.10083	2.35808	0.466834	0.640618	0.999998	NM_010016
Cd27	66.6619	137.5	0	0.585865	51.1869	1.06208	3.27452	0.324348	0.745675	0.999998	NM_001286753
